# Supplementary material for: The cAMP Receptor Protein (CRP) of Vibrio mimicus Regulates Its Bacterial Growth, Type II Secretion System, Flagellum Formation, Adhesion Genes, and Virulence
Source: Animals (Basel). 2024 Jan 29;14(3):437. doi: 10.3390/ani14030437 (PMC10854923; doi:10.3390/ani14030437)
Supplement: Supplementary file 1 [file animals-14-00437-s001.zip]

Archive with 1 entries (1 files):
- animals-2797153-supplementary.pdf
